# Supplementary material for: Global Biodiversity Patterns of the Photobionts Associated with the Genus Cladonia (Lecanorales, Ascomycota)
Source: Microb Ecol. 2020 Nov 4;82(1):173–87. doi: 10.1007/s00248-020-01633-3 (PMC8282589; doi:10.1007/s00248-020-01633-3)
Supplement: Supplementary file 1 — Specimens newly sequenced in this study. Locality, voucher specimen, mycobiont taxa, climatic region, and GenBank accession numbers (XLSX 30 kb) [file 248_2020_1633_MOESM1_ESM.xlsx]

## Sheet: Supplementary material
Mycobiont	Voucher specimnen	Code	Climatic region	Cladonia Clade	OTU	ITS rDNA	Actin	rbcL
Cladonia cornuta	Finland, Uusima, Kirkonumi, Pino-Bodas (MACB)	10CORN	Dfb	Cladonia	Asterochloris glomerata (OTU1)	MW043487	MW073593
Cladonia rangiformis	Turkey, Zolguldak, Yazici (H)	10RANG	Cfa	Cladonia	Asterochloris mediterranea (OTU9)	MW043488
Cladonia rangiformis	Iran, Mazandaran, Sohrabi (H)	11RANG	Bsh	Cladonia	Asterochloris mediterranea (OTU9)	MW043489
Cladonia foliacea	Spain, Guadalajara, Gascueña, Burgaz (MACB 90533)	12FOL	Csb	Cladonia	Asterochloris mediterranea (OTU9)			MW073562
Cladonia rangiformis	Iran, Azarbayejan, Sohrabi 2456 (H)	12RANG	Bwh	Cladonia	OTU34	⸻	MW073594
Cladonia conista	Finland, Laatokan Karjala, Parikkala (H)	13HUMIL	Dfb	Cladonia	OTU20	MW043490	MW073595
Cladonia rangiformis	Finland, U, Helsinki, Pykälä (H)	14RANG	Dfb	Cladonia	OTU20	MW043491
Cladonia conista	Russia, Sakha Republic, Verkhoyansk, Ahti (H)	18HUMIL	Dfd	Cladonia	OTU10	MW043492
Cladonia conista	Russia, Kursk region, BuBel, Zolotuchin (H)	1CONIST	Dfb	Cladonia	OTU20	MW043493	MW073596
Cladonia conista	Spain, Castellón, Chovar, Burgaz (MACB 97591)	1HUMIL	Csa	Cladonia	Asterochloris mediterranea (OTU9)	MW043494
Cladonia stereoclada	Azores, Sao Miguel, Serra Aqua de Pau, Rib. Grande, Berger (H)	1STEREO	Csa	Cladonia	OTU20	MW043495
Cladonia subturgida	Spain, Huelva, Zalamea la Real, Burgaz (MACB 49934)	1SUBT	Csa	Cladonia	OTU32	MW043496	MW073597
Cladonia conista	USA, Connecticut, Litchfield county, Lendemer et al. (H)	2CONIST	Dfb	Cladonia	OTU21	MW043497	MW073598
Cladonia conista	Spain, Huesca, Oza, Burgaz (MACB 92796)	2HUMIL	Cfb	Cladonia	Asterochloris woessiae (OTU34)	MW043498	MW073599
Cladonia rei	Canada, Ontario, Wetmore 88088 (S L58841)	2REI	Cfb	Cladonia	OTU11	MW043499	MW073600	MW073563
Cladonia conista	USA, New Jersey, Gloucester county, Lendemer et al. (H)	3CONIST	Cfa	Cladonia	OTU21	MW043500	MW073601
Cladonia conista	Spain, Orense, Burgaz (MACB 98080)	3HUMIL	Csb	Cladonia	Asterochloris woessiae (OTU34)	MW043501	MW073602
Cladonia rangiformis	Portugal, Madeira, Paul de la Serra, Väre (H)	3RANGI	Csa	Cladonia	Asterochloris woessiae (OTU34)	MW043502
Cladonia rei	Sweden, Sverige, Gästrikland, Odelvik & Hellström 04786 (S F52894)	3REI	Cfb	Cladonia	OTU20	MW043503
Cladonia conista	USA, Pensilvania, Blair county, Lendemer et al. (H)	4CONIST	Cfb	Cladonia	OTU20	MW043504	MW073603	MW073564
Cladonia rei	Norway, Oslo, Bekkelagshogda, Tonsberg (BG L86605)	4REI	Dfb	Cladonia	OTU11	MW043505	MW073604
Cladonia rangiformis	Netherlands, Zuid-Holland, Aptroot (H)	5RANG	Cfb	Cladonia	Asterochloris woessiae (OTU34)	MW043506
Cladonia rei	Canada, Newfoundland, Avalon Peninsula, Lendemer (BG L86394)	5REI	Dfb	Cladonia	OTU11	MW043507	MW073605
Cladonia rangiformis	Sweden, Öland, Böda, Stkytén (H)	6RANG	Cfb	Cladonia	Asterochloris mediterranea (OTU9)	MW043508
Cladonia rei	USA, Minnesota, Lake County, Wetmore 92312 (S F53070)	6REI	Dfb	Cladonia	OTU11	MW043509
Cladonia rangiformis	Creece, Crete, Imbros, Väre (H)	7RANG	Csa	Cladonia	Asterochloris mediterranea (OTU9)	MW043510
Cladonia rei	Spain, Gerona, San Sadurmí, Burgaz (MACB)	7REI	Csa	Cladonia	Asterochloris mediterranea (OTU9)	MW043511	MW073606	MW073565
Cladonia rangiformis	Creece, Santorini, Episkopi, Väre (H)	8RANG	Csa	Cladonia	Asterochloris mediterranea (OTU9)	MW043512
Cladonia rei	Spain, Barcelona, Montseny, Burgaz (MACB 100473)	8REI	Cfb	Cladonia	Asterochloris mediterranea (OTU9)	MW043513
Cladonia rangiformis	Creece, Santorini, Persia, Väre (H)	9RANG	Csa	Cladonia	Asterochloris mediterranea (OTU9)	MW043514
Cladonia confusa	South Africa, Väre 19690 (H)	CL100	Bwk	Impexae	OTU19	MW043515	MW073607
Cladonia mauritiana	Cameroon, Minloua Mt, Piatek & Piatek (KW)	CL101	Aw	Cladonia	OTU23	MW043516
Cladonia camerunensis	Cameroon, Minloua Mt, Piatek & Piatek (KW)	CL102	Aw	Erythrocarpae	OTU23	MW043517	MW073608
Cladonia rangiformis	Cape verde, S. Pérez-Ortega 5040 (MA)	CL1025	Bwh	Cladonia	Asterochloris mediterranea (OTU9)	MW043518
Cladonia rangiformis	Cape verde, S. Pérez-Ortega 4943 (MA)	CL1026	Bwh	Cladonia	Asterochloris mediterranea (OTU9)	MW043519
Cladonia rangiformis	Cape verde, S. Pérez-Ortega 4997 (MA)	CL1027	Bwh	Cladonia	Asterochloris mediterranea (OTU9)	MW043520
Cladonia hondoensis	Japan, Hokkaido, Thor 26082 (H)	CL103	Dfb	Perviae	Asterochloris glomerata (OTU1)	MW043521	MW073609
Cladonia peltasta	France, Reunion, San Benoît, P.& B. Boom 40397 (H)	CL104	Aw	Borya	OTU23	MW043522	MW073610
Cladonia poroscypha	USA, Oregon, Douglas county, McCune 31008 (H)	CL105	Csb	Perviae	CL105 (OTU13)	MW043523	MW073611	MW073566
Cladonia candelabrum s. lat.	Madagascar, Anjozorobe city, Mananara Lodge, P. Baranow & D. L. Szlachtko (H)	CL106	Cwa	Cladonia	OTU23	MW043524		MW073567
Cladonia fruticulosa	New Zealand, South Island, West Coast, Haast Highway, Stenroos 5945 (H)	CL11	Cfa	Cladonia	Asterochloris italiana (OTU33)	MW043525	MW073612
Cladonia alinii	Russia, Primorye Territory, Zhdanov Sikh-3-3a (H)	CL111	ET	Cladonia	Asterochloris irregularis (OTU2)	MW043526
Cladonia foliacea	Portugal, Azores, Pico island, Aprtoot 67832 (H)	CL112	Csa	Cladonia	Asterochloris italiana (OTU33)	MW043527
Cladonia brevis	USA, Pennsylvania, Wyoming Co., Lendemer 13914 (H)	CL114	Dfb	Cladonia	Asterochloris italiana (OTU33)	MW043528	MW073613
Cladonia ceratophyllina	France, Reunion, San Benoît, P. & B. Boom 40320 (H)	CL115	Aw	Cladonia	OTU23	MW043529
Cladonia cineracea	Russia, Sakha Republic, Ahti 64967 (H)	CL117	Dfc	Cladonia	Asterochloris irregularis (OTU2)	MW043530
Cladonia dactylota	Bolivia, Santa Cruz, Wilk 2983 (H)	CL118	Cwa	Cladonia	OTU24	MW043531	MW073614
Cladonia granulans	Russia, Kamchatka, Himelbrant & Stepanchikova K-34-09 (H)	CL120	ET	Erythrocarpae	Asterochloris pseudoirregularis (OTU30)	MW043532	MW073615
Cladonia krogiana	Norway, Ostfold, Lofall 10973 (H)	CL121	Cfb	Cladonia	Asterochloris glomerata (OTU1)	MW043533	MW073616
Cladonia bacilliformis	Russia, Caucasus, Daghestan, Urbanavichus 911170 (H)	CL125	Dfb	Ochroleucae	OTU10	MW043534	MW073617
Cladonia piedmontensis	USA, Pennsylvania, Lancaster Co. New Texas Serpentine, Lendemer 17876 (H)	CL126	Dfb	Cladonia	Asterochloris glomerata (OTU1)	MW043535	MW073618
Cladonia polycarpia	USA, Georgia, Lendemer 21042 (H)	CL127	Cfa	Cladonia	OTU23	MW043536	MW073619
Cladonia prolifica	USA, Oregon, Tillamook County, McCune 29801 (H)	CL130	Csb	Cladonia	Asterochloris italiana (OTU33)	MW043537	MW073620
Cladonia ramulosa s. lat.	Turkey, Center, 7 km to Zonguldak, Yazici 8 (H)	CL131	Csa	Cladonia	Asterochloris mediterranea (OTU9)	MW043538
Cladonia pulvinata	The Netherland, Aptroot 59984 (H)	CL132	Cfb	Cladonia	Asterochloris italiana (OTU33)	MW043539	MW073621
Cladonia santensis	USA, New Jersey, Camden Co., Lendemer 15466 (H)	CL133	Cfa	Erythrocarpae	OTU35	MW043540	MW073622
Cladonia subcervicornis	Faeroe island, Väre L1841 (H)	CL135	Cfc	Cladonia	Asterochloris italiana (OTU33)	MW043541	MW073623
Cladonia subdelicatula	France, Reunion, San Benoît, P. & B. Boom 40089 (H)	CL136	Aw	Perviae	OTU26	MW043542	MW073624
Cladonia vulcani	Russia, Kamchatka, Himelbrant & Stepanchikova K-34-09 (H)	CL137	ET	Erythrocarpae	Asterochloris pseudoirregularis (OTU30)	MW043543	MW073625
Cladonia polydactyla	Denmark, Bornholm, Hansen Exs. 546 (H)	CL139	Cfb	Erythrocarpae	OTU18	MW043544
Cladonia imbricata	New Zealand, South Island, West Coast, Haast Highway, Stenroos 5952 (H)	CL14	Cfa	Cladonia	OTU19	MW043545	MW073626
Cladonia subradiata	USA, Florida, Lake Co. , Rosentreter 16478 (H)	CL140	Cfa	Cladonia	OTU23	MW043546	MW073627
Cladonia phyllophora	France, Masson 662755bis (H)	CL142	Cfc	Cladonia	Asterochloris glomerata (OTU1)	MW043547	MW073628
Cladonia umbricola	USA, Alaska, Dillman 3 (H)	CL143	Cfc	Erythrocarpae	Asterochloris magna (OTU5)	MW043548
Cladonia varians	France, Reunion, San Benoît, P. & B. Boom 40418 (H)	CL144	Aw	Perviae	OTU23	MW043549
Cladonia decorticata	USA, Alaska, Noatak National Preserve, tributary of Kukururok River, Ahti 63342a (H)	CL150	ET	Cladonia	Asterochloris magna (OTU5)	MW043550	MW073629
Cladonia cf. glebosa	New Zealand, South Island, Southland, Fiordland National Park, Stenroos 5841 (H)	CL16	ET	Cladonia	Asterochloris italiana (OTU33)	MW043551
Cladonia medusina	New Zealand, South Island, West Coast, Lewis Pass, Stenroos 5974 (H)	CL161	Cfc	Ochroleucae	OTU23	MW043552	MW073630	MW073568
Cladonia medusina	Madagascar, Baranow & Szlachetko (H)	CL162	Cwa	Ochroleucae	OTU23	MW043553	MW073631
Cladonia borbonica	New Caledonia, Christenhutz 6169 (H)	CL164	Csc	Cladonia	OTU14	MW043554	MW073632	MW073569
Cladonia macilenta	New Caledonia, Christenhutz 6169a (H)	CL165	Csc	Erythrocarpae	OTU14	MW043555
Cladonia corymbescens	New Caledonia, Christenhusz 6169d (H)	CL166	Csc	Cladonia	OTU14	MW043556	MW073633
Cladonia labradorica	Canada, Quebec, Seppälä E1 (H)	CL167	Dfb	Borya	Asterochloris irregularis (OTU2)	MW043557	MW073634
Cladonia confusa	New Caledonia, Christenhusz 6167 (H)	CL171	Csc	Impexae	OTU14	MW043558	MW073635
Cladonia ceratophyllina	France, Reunion, Schumm & Frahm 15187 (H)	CL172	Aw	Cladonia	OTU23	MW043559	MW073636
Cladonia rappii s. lat.	Australia, Westerm Australia, Schumm & Stocker 15800 (H)	CL174A	Bwh	Cladonia	Asterochloris italiana (OTU33)	MW043560	MW073637
Cladonia rappii s. lat.	Australia, Westerm Australia, Schumm & Stocker 15800 (H)	CL174B	Bwh	Cladonia	Asterochloris italiana (OTU33)	MW043561
Cladonia didyma	USA, Hawaii, Schumm & Frahm 16886 (H)	CL176	Cfb	Erythrocarpae	OTU25	MW043562	MW073638
Cladonia skottsbergii	USA, Hawaii, Schumm & Frahm 16889 (H)	CL181	Cfb	Impexae	OTU23	MW043563
Cladonia rappii s. lat.	Australia, Western Australia, Schumm & Stocker 15647 (H)	CL183	Bwh	Cladonia	CL83 (OTU6)	MW043564	MW073639	MW073570
Cladonia capitellata	Australia, Western Australia, Schumm & Stocker 15843 (H)	CL184	Bwh	Perviae	Asterochloris italiana (OTU33)	MW043565	MW073640
Cladonia ceratophylla	France, Reunion, Schumm & Frahm 15283 (H)	CL188	Aw	Cladonia	OTU25	MW043566	MW073641
Cladonia coccifera s. lat.	France, Reunion, Schumm & Frahm 15077 (H)	CL189	Aw	Erythrocarpae	OTU23	MW043567	MW073642
Cladonia subsubulata	New Zealand, South Island, Southland, Fiordland National Park, Stenroos 5871 (H)	CL19	ET	Perviae	Asterochloris italiana (OTU33)	MW043574	MW073643
Cladonia pachyclados	France, Reunion, Schumm & Frahm 15038 (H)	CL190	Aw	Ochroleucae	OTU56	MW043568
Cladonia mauritiana	France, Reunion, Shumm & Frahm 15496 (H)	CL191	Aw	Cladonia	OTU23	MW043569	MW073644
Cladonia rigida	Australia, Western Australia, Schumm & Stocker 15677 (H)	CL192	Bwh	Perviae	Asterochloris italiana (OTU33)	MW043570	MW073645
Cladonia ramulosa s. lat.	Greece, Samos, Schumm & Düll 13894 (H)	CL195	Csa	Cladonia	OTU34	MW043571	MW073646
Cladonia ramulosa s. lat.	Spain, Baleares Island, Schumm, Frahm & Lüth 16423 (H)	CL196	Csa	Cladonia	OTU35	MW043572	MW073647
Cladonia leporina	USA, Georgia, Emanuel Co. Ohoopee Dunes Natural, Lendemer 21275 (H)	CL199	Cfa	Erythrocarpae	OTU11	MW043573	MW073648	MW073571
Cladonia ravenelii	USA, Florida, Martin Co., Rosentreter 16468 (H)	CL200	Af	Erythrocarpae	OTU23	MW043575	MW073649
Cladonia leporina	USA, Georgia, Lendemer 21944 (H)	CL202	Cfa	Erythrocarpae	OTU11	MW043576	MW073650
Cladonia hypoxantha	USA, South Carolina, Aiken Co., Lendemer 22075 (H)	CL203	Cfa	Erythrocarpae	OTU23	MW043577
Cladonia uncialis subsp. uncialis	Finland, Haikonen 26612 (H)	CL204	Dfb	Unciales	Asterochloris irregularis (OTU2)	MW043578	MW073651	MW073572
Cladonia capitellata	New Zealand, South Island, Southland, Wilderness Scientific Reserve, Stenroos 5877 (H)	CL21	ET	Perviae	Asterochloris italiana (OTU33)	MW043583	MW073652
Cladonia graeca	Greece, Dim. Karistos: S Evvia, summit area of Mt. Ochi, Sipman & Raus 53957a (H)	CL211	Csa	Cladonia	Asterochloris italiana (OTU33)	MW043579
Cladonia nipponica	USA, Alaska, Kodiak Island, Dillman 19 (H)	CL213	ET	Borya	Asterochloris irregularis (OTU2)	MW043580
Cladonia glauca	Greece, Thasos island, Babouras Peninsula, Sipman & Raus 58589 (H)	CL214	Csa	Perviae	Asterochloris mediterranea (OTU9)	MW043581	MW073653
Cladonia sp.	France, Reunion, Brand 58909 (H)	CL215	Aw	Perviae	OTU23	MW043582
Cladonia asperula	New Zealand, South Island, Southland, Fiordland National Park, Borland Rd., Stenroos 5885 (H)	CL22	ET	Cladonia	Asterochloris italiana (OTU33)	MW043584
Cladonia centrophora	France, Reunion, Brand 58833 (H)	CL222	Aw	Cladonia	OTU23	MW043585
Cladonia submitis	USA, New York, Long island, Stenroos 5738 (H)	CL223	Cfa	Arbusculae	Asterochloris glomerata (OTU1)	MW043586	MW073654
Cladonia conspicua s. lat.	USA, North Carolina, Hyvönen 7064 (H)	CL224	Cfa	Crustaceae	Asterochloris glomerata (OTU1)	MW043587
Cladonia caroliniana	USA, North Carolina, Perlmutter 1796 (H)	CL226	Cfa	Borya	Asterochloris glomerata (OTU1)	MW043588	MW073655
Cladonia petrophila	USA, North Carolina, Perlmutter 2538 (H)	CL227	Cfa	Cladonia	OTU23	MW043589
Cladonia cryptochlorophaea	Greece, Kavala, Thasos island, Babouras, Sipman & Raus (H)	CL228	Csa	Cladonia	Asterochloris mediterranea (OTU9)	MW043590	MW073656
Cladonia crispata s. lat.	Greece, Thasos island, Sipman & Raus (H)	CL229	Csa	Perviae	Asterochloris mediterranea (OTU9)	MW043591	MW073657
Cladonia ustulata	New Zealand, South Island, Southland, Fiordland National Park, Borland Rd., Stenroos 5886 (H)	CL23	ET	Erythrocarpae	Asterochloris italiana (OTU33)	MW043592	MW073658	MW073573
Cladonia diversa	Greece, Kavala, Thasos island, along road from Maries to Mt. Ipsarion, Sipman & Raus (H)	CL231	Csa	Erythrocarpae	Asterochloris mediterranea (OTU9)	MW043593	MW073659	MW073574
Cladonia uncialis subsp. uncialis	Japan, Honsu, Ohmura 6017 (H)	CL233	Cfa	Unciales	Asterochloris irregularis (OTU2)	MW043594
Cladonia fenestralis	Taiwan, Mingchih, Ohmura 7597 (H)	CL234	Cfb	Cladonia	OTU29	MW043595	MW073660
Cladonia hypoxantha	USA, South Carolina, Aiken Co., Lendemer 22075 (H)	CL235	Cfa	Erythrocarpae	OTU23	MW043596	MW073661	MW073575
Cladonia leptoclada	France, Reunion, Brand 58906 (H)	CL238	Aw	Impexae	OTU23	MW043597
Cladonia didyma	France, Reunion, Brand 58837 (H)	CL239	Aw	Erythrocarpae	OTU23	MW043598
Cladonia gigantea s. lat.	France, Reunion, Brand 58908 (H)	CL240	Aw	Perviae	OTU23	MW043599
Cladonia cf. cinereorubens	France, Reunion, Brand 58488 (H)	CL241	Aw	Cladonia	OTU23	MW043600
Cladonia confusa	France, Reunion, Brand 59820 (H)	CL242	Av	Impexae	Asterochloris mediterranea (OTU9)	MW043601
Cladonia kanewskii	Russia, Kamchatka territory, Koryakia, Himelbrant 02082011-1 (H)	CL244	Dfc	Borya	Asterochloris irregularis (OTU2)	MW043602	MW073662
Cladonia uncialis subsp. uncialis	Canada , Nova Scotia, Anderson 150888 (H)	CL246	Dfb	Unciales	Asterochloris glomerata (OTU1)	MW043603	MW073663
Cladonia scotteri	Russia, Sakha Republic, Verkhoyansk District, Ahti et al. 64772 (H)	CL249	Dfd	Cladonia	CL249 (OTU45)	MW043604
Cladonia amaurocraea	USA, Alaska, Ahti & Talbot 70015 (H)	CL251	Cfc	Amaurocraeae	Asterochloris pseudoirregularis (OTU30)	MW043605	MW073664	MW073576
Cladonia amaurocraea	USA, Alaska, Ahti & Talbot 69854 (H)	CL252	Cfc	Amaurocraeae	Asterochloris pseudoirregularis (OTU30)	MW043606	MW073665
Cladonia islandica	USA, Alaska, Aleutian island, Amlia Island, Talbot AML008-X-13Ab (H)	CL255	Cfc	Cladonia	Asterochloris italiana (OTU33)	MW043607	MW073666
Cladonia gracilis subsp. vulnerata	USA, Alaska, Aleutian Islands, Unimak Island, False Pass, Ahti & Talbot 70015 (H)	CL256	Dfc	Cladonia	Asterochloris pseudoirregularis (OTU30)	MW043608	MW073667
Cladonia deformis	Finland, Päijänne Tavastia, Haikonen 27632 (H)	CL258	Dfa	Erythrocarpae	Asterochloris glomerata (OTU1)	MW043609	MW073668
Cladonia fimbriata	Finland, South Häme, Haikonen 28468 (H)	CL259	Dfa	Cladonia	Asterochloris friedlii (OTU22)	MW043610	MW073669	MW073577
Cladonia botrytes	Finland, Päijänne Tavastia, Haikonen 28336 (H)	CL261	Dfa	Ochroleucae	Asterochloris irregularis (OTU2)	MW043611	MW073670	MW073578
Cladonia groenlandica	USA, Alaska, Aleutian islands, Talbot AML008-X-13Aa (H)	CL263	Cfc	Cladonia	Asterochloris italiana (OTU33)	MW043612	MW073671
Cladonia meridensis	Bolivia, Santa Cruz, San Mateo de Toresilla, Flakus & Plata 22691 (H)	CL265	Cwa	Erythrocarpae	OTU24	MW043613	MW073672
Cladonia leprocephala	Bolivia, La Paz, Prov. Nor Yungas, Flakus & Rodriguez 16920 (H)	CL266	BSh	Erythrocarpae	OTU3	MW043614	MW073673
Cladonia pleurota	New Zealand, South Island, Southland, Fiordland National Park, Borland Rd., Stenroos 5894 (H)	CL27	ET	Erythrocarpae	Asterochloris italiana (OTU33)	MW043615	MW073674
Cladonia confusa	Bolivia, Santa Cruz, Flakus & Plata 22689 (H)	CL271	Cwa	Impexae	OTU36	MW043616	MW073675	MW073579
Cladonia calycantha	Bolivia, Santa Cruz, Flakus & Plata 21564 (H)	CL273	Cwa	Cladonia	OTU36	MW043617	MW073676
Cladonia kriegeri	Bolivia, Santa Cruz, San Mateo de Toresilla, Flakus & Plata 22921 (H)	CL274	Cwa	Arbusculae	OTU37	MW043618	MW073677
Cladonia vescula	Bolivia, La Paz, Prov. Larecaja, Flakus & Plata 20543 (H)	CL275	Cwa	Cladonia	OTU36	MW043619	MW073678
Cladonia calycantha	Bolivia, Titilaya, Flakus & Plata 20358 (H)	CL279	Cwa	Cladonia	OTU37	MW043620
Cladonia compressa	Bolivia, Dept. La Paz, Prov. Nor Yungas, Flakus & Plata 21554 (H)	CL281	Cwa	Cladonia	OTU23	MW043621	MW073679
Cladonia isabellina	Bolivia, Cochamba, Flakus & Plata 21705 (H)	CL282	ET	Cladonia	OTU3	MW043622	MW073680
Cladonia melanopoda	Bolivia, Santa Cruz, San Mateo de Toresilla, Flakus & Plata 22705 (H)	CL288	Cwa	Cladonia	OTU3	MW043623	MW073681
Cladonia leprocephala	Bolivia, La Paz, Prov. Camacho, Flakus & Rodriguez 17725 (H)	CL289A	ET	Erythrocarpae	OTU3	MW043624	MW073682	MW073580
Cladonia leprocephala	Bolivia, La Paz, Prov. Camacho, Flakus & Rodriguez 17725 (H)	CL289B	ET	Erythrocarpae	OTU3	MW043625
Cladonia neozelandica	New Zealand, South Island, Otago, Pisa Conservation Area, Stenroos 5900 (H)	CL29	Cfc	Cladonia	Asterochloris italiana (OTU33)	MW043626	MW073683
Cladonia diversa	Bolivia, Santa Cruz, Flakus & Plata 22707 (H)	CL290	Cwa	Erythrocarpae	Asterochloris italiana (OTU33)	MW043627	MW073684
Cladonia granulosa	Bolivia, La Paz, near Chuspipata, Flakus & Plata 21586 (H)	CL293	Cwa	Perviae	OTU23	MW043628	MW073685
Cladonia pocillum s. lat.	Bolivia, La Paz, Flakus & Plata 21181 (H)	CL294	ET	Cladonia	OTU10	MW043629	MW073686
Cladonia subsquamosa	Bolivia, La Paz, near Charazani, Flakus & Plata 20894 (H)	CL296	Cwa	Cladonia	OTU37	MW043630	MW073687
Cladonia mawsonii	New Zealand, South Island, Otago, Pisa Conservation Area, Stenroos 5901 (H)	CL30	Cfc	Cladonia	Asterochloris italiana (OTU33)	MW043631	MW073688
Cladonia crispata	Russia, Pechenga Lapland, Uotila 49072 (H)	CL302	Dfc	Perviae	Asterochloris irregularis (OTU2)	MW043632	MW073689
Cladonia pleurota	Russia, Leningrad Region, Ahti 68375a (H)	CL303	Dfb	Erythrocarpae	Asterochloris glomerata (OTU1)	MW043633	MW073690
Cladonia botrytes	Russia, Pechenga Lapland, Uotila 49080a (H)	CL306	Dfc	Ochroleucae	Asterochloris irregularis (OTU2)	MW043634	MW073691
Cladonia chlorophaea	Russia, Pechenga Lapland, Uotila 49247 (H)	CL307	Dfc	Cladonia	Asterochloris magna (OTU5)	MW043635	MW073692
Cladonia portentosa	USA, Alaska, Aleutian islands, Unimak, Talbot & Myers UNI064-24 (H)	CL308	Cfc	Impexae	Asterochloris italiana (OTU33)	MW043701	MW073693
Cladonia sp.	New Zealand, South Island, Otago, Pisa Conservation Area, Stenroos 5902 (H)	CL31	Cfc	Cladonia	Asterochloris italiana (OTU33)	MW043636	MW073694
Cladonia pityrophylla	Bolivia, La Paz, Prov. Larecaja, near Consata, Kukwa 8598 (H)	CL310	Cwa	Cladonia	OTU23	MW043637	MW073695
Cladonia monomorpha	Finland, Uusima, Ahti 72093 (H)	CL313	Cfb	Cladonia	Asterochloris glomerata (OTU1)	MW043638	MW073696
Cladonia piedmontensis	USA, Pennsylvania, Lendemer 25582 (H)	CL314	Dfb	Cladonia	Asterochloris glomerata (OTU1)	MW043639	MW073697	MW073581
Cladonia monomorpha	Netherlands, Gelderland, Ahti & Aptroot 72005 (H)	CL315	Cfb	Cladonia	Asterochloris glomerata (OTU1)	MW043640	MW073698
Cladonia cartilaginea	Bolivia, La Paz, Kukwa 8493 (H)	CL317	Cwa	Cladonia	OTU3	MW043641	MW073699
Cladonia solida	Bolivia, Santa Cruz, San Mateo de Toresilla, Kukwa 9998 (H)	CL318	Cwa	Cladonia	OTU36	MW043642	MW073700
Cladonia microscypha	Bolivia, La Paz, PNANMIC, Kukwa 9473 (H)	CL320	Cwa	Erythrocarpae	OTU24	MW043643	MW073701
Cladonia mexicana	Bolivia, La Paz, Kukwa 9393 (H)	CL321	Cwa	Cladonia	OTU37	MW043644	MW073702	MW073582
Cladonia farinophylla	Bolivia, La Paz, Prov. Bautista Saavedra, Kukwa 8804 (H)	CL324	BSh	Cladonia	OTU36	MW043645	MW073703
Cladonia uliginosa	Finland, Muonio, Haikonen 29139 (H)	CL327	Dfc	Cladonia	Asterochloris irregularis (OTU2)	MW043646	MW073704
Cladonia macrophylla	Finland, Uusima, Vantaa, Pino-Bodas, Ahti, Steinová & Arriba (H)	CL328	Dfa	Cladonia	Asterochloris irregularis (OTU2)	MW043647	MW073705
Cladonia callosa	Netherlands, Ahti & Aptroot 72055 (H)	CL330	Cfb	Cladonia	Asterochloris italiana (OTU33)	MW043648	MW073706
Cladonia merochlorophaea	Netherlands, Gelderland, Garderen, Ahti & Aptroot 72018 (H)	CL331	Cfb	Cladonia	Asterochloris italiana (OTU33)	MW043649	MW073707
Cladonia mitis	Netherlands, Gelderland, Aptroot 70573 (H)	CL333	Cfb	Arbusculae	Asterochloris glomerata (OTU1)	MW043650	MW073708
Cladonia rei	Finland, Uusima, Ahti 71099a (H)	CL334	Dfa	Cladonia	Asterochloris lobophora (OTU32)	MW043651	MW073709
Cladonia albonigra	Russia, Primorye Territory, Shkotovsky District, Ahti 72042 (H)	CL335	Dwc	Cladonia	Asterochloris irregularis (OTU2)	MW043652	MW073710
Cladonia subulata	Finland, Ahti 71379 (H)	CL336	Dfa	Cladonia	Asterochloris glomerata (OTU1)	MW043653	MW073711	MW073583
Cladonia portentosa	USA, Alaska, Talbot WOS025-24 (H)	CL340	Dfc	Impexae	Asterochloris italiana (OTU33)	MW043703	MW073712
Cladonia ramulosa s. lat.	Denmark, Bornholm, Hansen (H)	CL345	Dfb	Cladonia	CL345 (OTU7)	MW043654	MW073713	MW073584
Cladonia isabellina	Costa Rica, Clerc & Rojas PC2013/170	CL347	Af	Cladonia	OTU3	MW043655	MW073714
Cladonia microscypha	Costa Rica, Clerc & Rojas PC2013/228 (H)	CL348	Af	Erythrocarpae	OTU24	⸻	MW073715
Cladonia subsubulata	New Zealand, South Island, Southland, Wilderness Scientific Reserve, Stenroos 5771 (H)	CL35	Cfb	Perviae	Asterochloris italiana (OTU33)	MW043656	MW073716
Cladonia dactylota	Costa Rica, Clerc & Rojas PC2013/171 (H)	CL351	Af	Cladonia	OTU23	MW043657	MW073717
Cladonia subdelicatula	Costa Rica, Clerc & Rojas PC2013/081	CL352	Af	Perviae	OTU23	MW043658	MW073718
Cladonia arcuata	Costa Rica, Clerc & Rojas PC2013/179 (H)	CL353	Af	Arbusculae	OTU24	MW043659	MW073719
Cladonia cortilaginea s. lat.	Costa Rica, Clerc & Rojas PC2013/117 (H)	CL354	Af	Cladonia	OTU24	MW043660		MW073585
Cladonia capitellata s. lat.	New Zealand, South Island, Southland, Kepler Track, Stenroos 5795 (H)	CL39	Cfb	Perviae	Asterochloris italiana (OTU33)	MW043661		MW073586
Cladonia imbricata	New Zealand, South Island, Southland, Kepler Track, Stenroos 5797 (H)	CL41	Cfb	Cladonia	Asterochloris italiana (OTU33)	MW043662
Cladonia ecmocyna subsp. occidentalis	Canada, British Columbia, Batten (H)	CL414	Cfb	Cladonia	Asterochloris irregularis (OTU2)	MW043663	MW073720
Cladonia oricola	Canda, Nova Scotia, Ahti 71318 (H)	CL417	Dfb	Impexae	Asterochloris glomerata (OTU1)	MW043664	MW073721
Cladonia andesita	Costa Rica, Clerc & Rojas PC2013/121 (H)	CL418	Af	Cladonia	OTU24	MW043665	MW073722
Cladonia darwinii	New Zealand, South Island, Southland, Fiordland National Park, Stenroos 5811 (H)	CL44	Cfb	Cladonia	Asterochloris italiana (OTU33)	MW043666	MW073723
Cladonia confusa	New Zealand, South Island, Southland, Wilderness Scientific Reserve, Stenroos 5781 (H)	CL45	Cfb	Impexae	Asterochloris italiana (OTU33)	MW043667	MW073724
Cladonia confusa	New Zealand, South Island, West Coast, Lewis Pass, Stenroos 5957 (H)	CL49	Cfc	Impexae	Asterochloris italiana (OTU33)	MW043668	MW073725
Cladonia tenerrima	New Zealand, South Island, West Coast, Lewis Pass, Stenroos 5962 (H)	CL52	Cfc	Cladonia	Asterochloris italiana (OTU33)	MW043669	MW073726	MW073587
Cladonia capitellata	New Zealand, South Island, West Coast, Lewis Pass, Stenroos 5963 (H)	CL53	Cfc	Perviae	Asterochloris italiana (OTU33)	MW043670	MW073727
Cladonia weymouthii	New Zealand, South Island, West Coast, Lewis Pass, Stenroos 5964 (H)	CL54	Cfc	Erythrocarpae	Asterochloris italiana (OTU33)	MW043671	MW073728
Cladonia rigida	New Zealand, South Island, West Coast, Lewis Pass, Stenroos 5971 (H)	CL58	Cfc	Perviae	Asterochloris italiana (OTU33)	MW043672	MW073729
Cladonia subsubulata	New Zealand, South Island, West Coast, Lewis Pass, Stenroos 5972 (H)	CL59	Cfc	Perviae	Asterochloris italiana (OTU33)	MW043673	MW073730
Cladonia subsubulata	New Zealand, South Island, West Coast, Lewis Pass, Stenroos 5974a (H)	CL62	Cfc	Perviae	Asterochloris italiana (OTU33)	MW043674	MW073731
Cladonia subsubulata	New Zealand, South Island, West Coast, Lewis Pass, Stenroos 5977 (H)	CL65	Cfc	Perviae	Asterochloris italiana (OTU33)	MW043675	MW073732
Cladonia capitellata	New Zealand, South Island, West Coast, Lewis Pass, Stenroos 5979 (H)	CL66	Cfc	Perviae	Asterochloris italiana (OTU33)	MW043676
Cladonia krempelhuberi	New Zealand, South Island, Tasman, Kahurangi National Park, Stenroos 6012 (H)	CL71	Cfc	Cladonia	Asterochloris italiana (OTU33)	MW043677
Cladonia subsubulata	New Zealand, South Island, Tasman, Kahurangi National Park, Stenroos 6020 (H)	CL72	Cfb	Perviae	Asterochloris italiana (OTU33)	MW043678	MW073733
Cladonia capitellata	New Zealand, South Island, Tasman, Kahurangi National Park, Stenroos 6023 (H)	CL73	Cfb	Perviae	Asterochloris italiana (OTU33)	MW043679	MW073734
Cladonia subsubulata	New Zealand, South Island, Tasman, Kahurangi National Park, Stenroos 6038 (H)	CL74	Cfb	Perviae	Asterochloris italiana (OTU33)	MW043680	MW073735
Cladonia rigida	New Zealand, Stenroos 6043 (H)	CL75	Cfb	Perviae	Asterochloris italiana (OTU33)	MW043681	MW073736
Cladonia subsubulata	New Zealand, South Island, Tasman, Kahurangi National Park, Stenroos 6052 (H)	CL76	Cfb	Perviae	Asterochloris italiana (OTU33)	MW043682	MW073737
Cladonia didyma s. lat.	Indonesia, Papua, Miettinen 11620,6 (H)	CL79	Af	Erythrocarpae	CL79 (OTU53)	MW043683
Cladonia foliacea	Azores Islands, Pico island, Candelaria, Pino-Bodas (H)	CL798	Csb	Cladonia	Asterochloris italiana (OTU33)	MW043684	MW073738	MW073588
Cladonia foliacea	Azores Islands, Pico island, between Casi do Mourato and Porto do Cachoro, Pino-Bodas (H)	CL799	Csb	Cladonia	Asterochloris mediterranea (OTU9)	MW043685
Cladonia pyxidata s. lat.	New Zealand, South Island, Otago, Mount Aspiring National Park, Stenroos 5922 (H)	CL8	Cfc	Cladonia	OTU26	MW043686	MW073739	MW073589
Cladonia subradiata	Portugal, Azores, Faial island, Ribeirinha, Alto da Pedreira, Pino-Bodas (H)	CL808	Csb	Cladonia	OTU25	MW043687	MW073740	MW073590
Cladonia subradiata	Portugal, Azores, Flores island, Laja Grande, Pino-Bodas (H)	CL809	Cfa	Cladonia	OTU25	MW043688
Cladonia foliacea	Portugal, Azores, Faial island, Horta, Pino-Bodas (H)	CL811	Csa	Cladonia	OTU36	MW043689	MW073741
Cladonia nana	Portugal, Azores, Faial, Ribeirinha, Pino-Bodas (H)	CL812	Csb	Cladonia	OTU54	MW043690
Cladonia nana	Portugal, Azores, Pico, Candelária, road to Pocinho, Pino-Bodas (H)	CL813	Csb	Cladonia	OTU25	MW043691
Cladonia didyma	Portugal, Azores, Flores island, Caldera comprimida lake, Pino-Bodas (H)	CL814	Cfa	Erythrocarpae	OTU23	MW043692
Cladonia didyma	Portugal, Azores, Pico, Pino-Bodas (H)	CL815	Cb	Erythrocarpae	Asterochloris mediterranea (OTU9)	MW043693
Cladonia nana	Portugal, Azores, Faial Island, Ribeirinha, Pino-Bodas (H)	CL816	Csb	Cladonia	OTU25	MW043694
Cladonia intermediella	Tanzania, Kilimajaro, E Araujo (H)	CL822	ET	Cladonia	OTU18	MW043695	MW073742
Cladonia floerkeana	USA, New York, Stenroos 5741 (H)	CL85	Cfa	Erythrocarpae	Asterochloris glomerata (OTU1)	MW043696
Cladonia apodocarpa	USA, New York, Stenroos 5757 (H)	CL86	Cfa	Cladonia	OTU20	MW043697	MW073743
Cladonia grayi	USA, New York, Stenroos 5752 (H)	CL87	Cfa	Cladonia	OTU36	MW043698	MW073744
Cladonia lepidophora	Chile, Magallanes y la Antártica Chilena Region, Torres del Paine National Park in Ultima Esperanza, Stenroos 5762 (H)	CL89	ET	Erythrocarpae	Asterochloris italiana (OTU33)	MW043699	MW073745
Cladonia strepsilis	Scotland, Toss & Cromarty, Road A896 between Kishorn and Torridon, Stenroos 6093 (H)	CL91	Cfb	Perviae	OTU23	MW043700	MW073746
Cladonia portentosa	Scotland, Inverness-Shire, road A9 from Perth to Inverness, Stenroos 6074 (H)	CL92	Cfc	Impexae	Asterochloris italiana (OTU33)	MW043704	MW073747
Cladonia ciliata var. ciliata	Scotland, Inverness-Shire, road A9 from Perth to Inverness, Stenroos 6075 (H)	CL93	Cfc	Crustaceae	Asterochloris italiana (OTU33)	MW043705	MW073748
Cladonia polydactyla	Scotland, Invernes-Shire, road A87, between Loch Ness and Loch Cluanie, Stenroos 6083 (H)	CL95	Cfb	Erythrocarpae	Asterochloris italiana (OTU33)	MW043706
Cladonia bellidiflora	Scotland, Invernes-Shire, Road A87 between Loch Cluanie and Shiel Bridge, Stenroos 6089 (H)	CL96	Cfc	Erythrocarpae	Asterochloris italiana (OTU33)	MW043707	MW073749
Cladonia portentosa	Scotland, Stenroos 6094 (H)	CL97	Cfb	Impexae	Asterochloris italiana (OTU33)	MW043702
Cladonia subcervicornis	UK, Scotland, Stenroos 6090 (H)	CL99	Cfc	Cladonia	Asterochloris glomerata (OTU1)	⸻	MW073750
Cladonia corsicana	Spain, Sevilla, Burgaz (MACB)	SP1	Csa	Cladonia	Asterochloris mediterranea (OTU9)	MW043708	MW073751
Cladonia corsicana	Spain, Sevilla, Burgaz (MACB 101074)	SP2	Csa	Cladonia	Asterochloris mediterranea (OTU9)	MW043709	MW073752
Cladonia corsicana	Portugal, Algarve, Burgaz (MACB 101073)	SP3	Csa	Cladonia	OTU37	MW043710	MW073753	MW073591
Cladonia corsicana	Spain, Cádiz, Burgaz (MACB 100765)	SP5	Csa	Cladonia	Asterochloris mediterranea (OTU9)	MW043711	MW073754
